# Supplementary material for: High-energy blunt pelvic ring injury incidence and polytrauma caseload in a single level I trauma center during COVID-19 related pseudo-lockdown measures: a retrospective cohort study based on a prospective registry
Source: Eur J Med Res. 2023 Sep 8;28:325. doi: 10.1186/s40001-023-01313-1 (PMC10486067; doi:10.1186/s40001-023-01313-1)
Supplement: Supplementary file 1 — Additional file 1. Polytrauma patients database. [file 40001_2023_1313_MOESM1_ESM.xlsx]

## Sheet: Data
ID	Year	Age	Gender	Accident_date	Accident_date_monthly_coded	Accident_date_bi-monthly_coded	Trauma_cause	Trauma_mechanism	Trauma_type	ICU	ICU_stay	Hosp_length	Survivor	Δ_day_to_death	Highest_AIS_Head_&_Neck	Highest_AIS_Face	Highest_AIS_Chest	Highest_AIS_Abdomen	Highest_AIS_Extremities_&_Pelvic_Girdle	Highest_AIS_External	ISS
1	2014	27	0	2014-01-01	1	11	1	1	1	1	25	37	1		4	3	2				29
2	2014	22	1	2014-01-04	1	11	1	4	1	1	16	19	1		4				2		20
3	2014	87	0	2014-01-05	1	11	1	5	1	1	17	25	1		4	2	3				29
4	2014	26	1	2014-01-12	1	11	3	5	1	1	1	1	0	1	5	2	3	4	3		50
5	2014	46	0	2014-01-19	1	12	1	51	1	1	2	8	1				3	3			18
6	2014	57	0	2014-01-23	1	12	2	6	1	1	1	1	0	1	5						25
7	2014	18	1	2014-01-23	1	12	1	4	1	1	3	13	1		1		3		3		19
8	2014	46	0	2014-01-24	1	12	1	2	1	0	0	1	0	1	4		4		3		41
9	2014	72	0	2014-01-31	1	12	2	999	1	1	8	13	1		4	2	3				29
10	2014	75	0	2014-02-01	2	21	1	2	1	1	1	6	1		5						25
11	2014	23	0	2014-02-06	2	21	1	51	1	1	12	12	1		4	1			2		21
12	2014	66	0	2014-02-11	2	21	1	51	1	1	1	13	1		5						25
13	2014	29	0	2014-03-01	3	31	1	2	1	1	10	31	1		3	3	2		3		27
14	2014	33	0	2014-03-08	3	31	1	51	1	0	0	1	0	1	5		3	2			38
15	2014	70	0	2014-03-09	3	31	1	6	1	1	6	16	1		5						25
16	2014	44	0	2014-03-11	3	31	1	2	1	1	13	34	1		3				3		22
17	2014	18	0	2014-03-13	3	31	1	2	1	0	0	11	1		2		3		2		17
18	2014	71	0	2014-03-19	3	32	1	4	1	1	2	2	0	2	5	2	3	2			38
19	2014	42	0	2014-03-26	3	32	1	1	1	1	1	21	1		4	1					17
20	2014	51	1	2014-03-26	3	32	1	1	1	0	0	12	1		2		2		3		17
21	2014	75	0	2014-03-31	3	32	1	6	1	1	10	10	0	10	5						25
22	2014	33	0	2014-04-06	4	41	1	4	1	0	0	1	1				3	4			25
23	2014	41	0	2014-04-11	4	41	1	9	1	0	0	6	1				3	2	4		29
24	2014	57	0	2014-04-16	4	42	1	3	1	0	0	1	0	1	1		3	4	5		50
25	2014	39	0	2014-04-17	4	42	1	2	1	1	3	11	1				3	4			25
26	2014	60	1	2014-04-29	4	42	1	1	1	0	0	1	1		3		3		2		22
27	2014	48	1	2014-05-19	5	52	3	5	1	1	18	18	1		5	2	4	3	5		66
28	2014	83	1	2014-05-22	5	52	1	5	1	1	2	14	1		5		2				29
29	2014	66	1	2014-05-22	5	52	1	5	1	1	12	13	1		5			2			29
30	2014	56	0	2014-05-23	5	52	1	2	1	0	0	13	1				3	3			18
31	2014	23	0	2014-05-24	5	52	1	5	1	1	26	47	1		5				2		29
32	2014	68	1	2014-05-28	5	52	1	5	1	1	22	54	1		3		4	3			34
33	2014	66	0	2014-06-04	6	61	9	999	1	1	15	26	1		5	1					26
34	2014	90	1	2014-06-05	6	61	1	6	1	0	0	1	0	1	5						25
35	2014	80	1	2014-06-05	6	61	1	5	1	0	0	1	1		4		2				20
36	2014	59	0	2014-06-13	6	61	1	2	1	1	3	28	1				3		3		18
37	2014	44	1	2014-06-14	6	61	1	6	1	0	0	1	0	1	5		2				29
38	2014	77	0	2014-06-16	6	62	1	5	1	1	1	23	1		2		5				29
39	2014	90	1	2014-06-18	6	62	1	6	1	0	0	3	0	2	5						25
40	2014	44	0	2014-06-20	6	62	3	5	1	1	6	52	1		5		3	2	2		38
41	2014	31	0	2014-06-20	6	62	1	3	1	1	15	34	1		5						25
42	2014	56	1	2014-06-22	6	62	1	5	1	1	1	23	1			1	3		3		19
43	2014	71	0	2014-06-25	6	62	3	5	1	1	15	21	0	21	1		3	2	5		38
44	2014	76	1	2014-06-25	6	62	1	6	1	1	1	9	1		4	1					17
45	2014	19	0	2014-06-27	6	62	3	5	1	1	13	32	1		5	3	3	3	3		43
46	2014	23	0	2014-06-28	6	62	1	5	1	1	7	26	1		3	3	2		3		27
47	2014	45	0	2014-07-01	7	71	1	2	1	1	2	10	1				3	5	2		38
48	2014	52	0	2014-07-03	7	71	1	2	1	1	4	18	1				4	4	2		36
49	2014	43	0	2014-07-04	7	71	2	9	1	1	1	14	1		5	1					26
50	2014	25	0	2014-07-05	7	71	1	1	1	1	24	47	1		3	3			1		19
51	2014	76	1	2014-07-12	7	71	1	6	1	0	0	8	0	8	5	1					26
52	2014	24	0	2014-07-16	7	72	1	2	1	1	9	22	1		5		3				38
53	2014	76	1	2014-07-16	7	72	1	4	1	0	0	1	0	1	3		3		2		22
54	2014	24	0	2014-07-17	7	72	1	2	1	1	68	75	1			2	4	4	3		41
55	2014	45	0	2014-07-18	7	72	1	2	1	0	0	4	1		3	3	2		2		22
56	2014	27	0	2014-07-19	7	72	1	3	1	1	6	6	1		1	1		4			18
57	2014	28	0	2014-07-20	7	72	3	5	1	0	0	1	0	1	5		2				29
58	2014	20	0	2014-07-20	7	72	1	1	1	1	10	37	1		3	2			2		17
59	2014	20	0	2014-07-25	7	72	1	1	1	1	1	1	0	1	4		5	3	2		50
60	2014	41	0	2014-08-01	8	81	1	2	1	1	5	17	1								45
61	2014	43	0	2014-08-04	8	81	3	5	1	1	1	64	1			2	3		2		17
62	2014	33	0	2014-08-06	8	81	1	5	1	1	13	43	1				4	4	2		36
63	2014	36	0	2014-08-09	8	81	1	3	1	1	26	26	1		5		3		2		38
64	2014	22	0	2014-08-15	8	81	1	5	1	0	0	1	0	1	1		4	2			29
65	2014	50	0	2014-08-19	8	82	2	11	2	1	2	9	1		1		5				27
66	2014	29	0	2014-08-28	8	82	3	11	2	1	1	7	1					4			16
67	2014	54	0	2014-08-28	8	82	1	5	1	1	12	20	1		3	3	3		2		27
68	2014	34	0	2014-09-01	9	91	1	3	1	0	0	14	1								25
69	2014	51	0	2014-09-06	9	91	1	3	1	1	3	18	1		2	3	2				17
70	2014	54	1	2014-09-08	9	91	1	4	1	1	2	24	1								16
71	2014	79	0	2014-09-10	9	91	1	6	1	1	8	21	1		3	2					17
72	2014	33	0	2014-09-11	9	91	3	5	1	1	7	7	0	7	3		2	2	2		17
73	2014	78	0	2014-09-13	9	91	1	3	1	1	7	9	1		4		3		2		29
74	2014	35	0	2014-09-16	9	92	1	2	1	0	0	8	1		2		3	2	2		17
75	2014	33	0	2014-09-21	9	92	1	2	1	1	9	26	1		3	3					18
76	2014	66	0	2014-09-25	9	92	1	1	1	1	19	41	1		4	3	3	3			34
77	2014	73	0	2014-09-25	9	92	1	6	1	1	1	2	0	2	5						25
78	2014	22	0	2014-09-26	9	92	1	2	1	1	52	73	1		4	2	4	2	3		41
79	2014	53	0	2014-09-26	9	92	1	9	1	1	4	27	1					4	2		20
80	2014	55	0	2014-09-28	9	92	2	9	1	1	2	18	1		4						16
81	2014	47	0	2014-10-03	10	101	1	2	1	1	21	60	1		5		3	2			38
82	2014	67	0	2014-10-04	10	101	1	5	1	1	1	18	1		4						16
83	2014	18	0	2014-10-05	10	101	2	9	1	0	0	6	1					4			16
84	2014	75	0	2014-10-07	10	101	1	1	1	1	7	7	1				3	2	2		17
85	2014	48	1	2014-10-08	10	101	1	4	1	0	0	1	1		2		2		3		17
86	2014	52	0	2014-10-09	10	101	1	5	1	1	4	14	1		4	1					17
87	2014	40	0	2014-10-10	10	101	2	11	2	1	5	21	1				5	1			26
88	2014	18	0	2014-10-18	10	102	1	2	1	1	11	20	1		3	3	2	2			22
89	2014	17	0	2014-10-18	10	102	1	2	1	1	2	16	1		2		3	2	3		22
90	2014	34	0	2014-10-19	10	102	1	2	1	1	25	25	1		5		3				34
91	2014	66	0	2014-10-20	10	102	1	2	1	1	2	3	1		1		4	2	2		24
92	2014	81	1	2014-10-20	10	102	1	5	1	1	4	29	1		4		3				25
93	2014	39	1	2014-10-23	10	102	3	5	1	1	4	33	1		3		4	2	2	2	29
94	2014	65	0	2014-10-26	10	102	1	4	1	0	0	1	0	1	5						25
95	2014	75	0	2014-10-27	10	102	1	5	1	1	28	57	1		3		3	2	3		27
96	2014	57	0	2014-10-27	10	102	1	2	1	1	1	10	1					2	4		20
97	2014	46	0	2014-10-28	10	102	1	1	1	1	7	34	1		2		3	2	2		17
98	2014	38	0	2014-10-28	10	102	1	1	1	1	3	14	1				4		3		25
99	2014	85	0	2014-10-28	10	102	1	5	1	1	18	19	0	19	5		2		2		33
100	2014	19	0	2014-11-01	11	111	1	6	1	1	2	10	1		5	1					26
101	2014	72	1	2014-11-04	11	111	1	4	1	1	1	9	1		3	2	3	2	3		27
102	2014	49	0	2014-11-04	11	111	1	2	1	1	1	15	1				3	5	2		38
103	2014	23	0	2014-11-06	11	111	1	4	1	1	4	3	0	3			4	3			25
104	2014	42	0	2014-11-07	11	111	1	2	1	1	8	18	1		5	2			2		34
105	2014	41	0	2014-11-10	11	111	2	11	2	0	0	4	1				4				16
106	2014	22	0	2014-11-14	11	111	1	1	1	1	4	22	1		2	2			3		17
107	2014	56	0	2014-11-17	11	112	1	4	1	1	51	101	1		3		3		3		27
108	2014	28	0	2014-11-20	11	112	1	2	1	1	3	3	0	3	5		5				50
109	2014	26	0	2014-11-23	11	112	1	5	1	1	12	105	1				3	2	4		29
110	2014	49	0	2014-11-24	11	112	1	2	1	1	7	21	1				1	3	3		19
111	2014	19	0	2014-11-30	11	112	1	1	1	1	22	43	1		5		4		1		42
112	2014	35	1	2014-11-30	11	112	1	6	1	1	1	16	1		4						16
113	2014	86	0	2014-12-04	12	121	1	4	1	1	10	11	0	11			3	5	2		34
114	2014	24	1	2014-12-05	12	121	1	4	1	0	0	7	1		3		3				18
115	2014	24	0	2014-12-05	12	121	1	2	1	1	24	24	1		5	3	3		2		43
116	2014	38	0	2014-12-07	12	121	3	5	1	0	0	57	1				3	3			18
117	2014	41	0	2014-12-07	12	121	9	999	1	1	1	5	1		5						25
118	2014	68	0	2014-12-10	12	121	1	2	1	1	7	22	1				3	4			25
119	2014	52	0	2014-12-12	12	121	1	5	1	1	13	38	1		4		3	5			50
120	2014	31	0	2014-12-13	12	121	1	2	1	1	5	18	1		2	3			3		22
121	2014	61	0	2014-12-19	12	122	1	6	1	1	11	32	1		5	2					29
122	2014	65	0	2014-12-19	12	122	1	5	1	0	0	20	1				3	2	3		22
123	2014	34	0	2014-12-21	12	122	1	1	1	0	0	8	1				4				16
124	2014	39	0	2014-12-22	12	122	1	2	1	0	0	8	1					4	2		20
125	2014	60	0	2014-12-24	12	122	1	1	1	1	2	15	1		3		3	2	2		22
126	2014	73	1	2014-12-24	12	122	1	5	1	0	0	19	1		2		3	2	2		17
127	2014	48	0	2014-12-26	12	122	1	5	1	0	0	13	1		3	2			2		17
128	2015	84	1	2015-01-10	1	11	1	6	1	0	0	1	0	1	5						25
129	2015	44	1	2015-01-16	1	12	1	1	1	1	6	19	1		1	2	2	3	3		22
130	2015	81	1	2015-01-16	1	12	1	4	1	1	2	25	1		5	3			2		38
131	2015	33	0	2015-01-24	1	12	3	11	2	1	3	53	1		4		2		1		21
132	2015	24	0	2015-01-24	1	12	2	9	1	1	3	11	1		5		2				29
133	2015	60	0	2015-01-24	1	12	1	5	1	1	3	3	0	3	5						25
134	2015	17	0	2015-01-31	1	12	1	2	1	1	1	23	1		2		3		3		22
135	2015	31	1	2015-02-07	2	21	3	11	2	1	5	18	1		3		3				18
136	2015	40	1	2015-02-16	2	22	1	2	1	1	3	14	1		3				3		18
137	2015	41	0	2015-02-26	2	22	1	51	1	0	0	1	1		3	2	3				22
138	2015	33	0	2015-03-05	3	31	2	11	2	1	2	15	1				3	3			18
139	2015	69	1	2015-03-05	3	31	1	5	1	1	6	13	1		5		4		2		45
140	2015	87	1	2015-03-06	3	31	1	4	1	1	4	34	1		5	2			3		38
141	2015	40	0	2015-03-08	3	31	9	999	1	1	16	31	1		3	2	4	3			34
142	2015	45	0	2015-03-10	3	31	1	1	1	1	4	14	1		5	3	3	2			43
143	2015	48	1	2015-03-19	3	32	1	2	1	0	0	28	1		4			2	2		24
144	2015	58	1	2015-04-07	4	41	3	10	2	1	4	2	1				5				25
145	2015	89	1	2015-04-08	4	41	1	6	1	1	2	3	0	3	5						34
146	2015	34	0	2015-04-10	4	41	1	3	1	0	0	11	1		2	1			2		21
147	2015	74	0	2015-04-12	4	41	9	999	1	1	14	14	1		4	2	3				29
148	2015	19	0	2015-04-19	4	42	2	11	2	1	1	3	1								16
149	2015	53	0	2015-04-21	4	42	2	9	1	1	12	22	1		5						25
150	2015	30	1	2015-04-24	4	42	1	3	1	1	7	17	1		4	2	2		2		24
151	2015	80	0	2015-04-24	4	42	1	5	1	1	2	5	1		5						25
152	2015	51	1	2015-05-04	5	51	1	5	1	1	2	7	1		5						25
153	2015	24	0	2015-05-13	5	51	2	9	1	1	4	14	1		3	2			2		17
154	2015	24	1	2015-05-29	5	52	2	10	2	1	39	88	1				3	4	3		34
155	2015	54	0	2015-05-31	5	52	1	3	1	0	0	2	1		3	3					18
156	2015	45	1	2015-06-02	6	61	1	2	1	1	1	1	0	1	2		3	4	2		29
157	2015	43	0	2015-06-04	6	61	1	2	1	1	3	6	1					5	2		29
158	2015	54	0	2015-06-06	6	61	1	2	1	1	5	18	1		3	1	3	4			34
159	2015	45	0	2015-06-10	6	61	1	5	1	1	2	12	1				3	3			18
160	2015	42	0	2015-06-11	6	61	1	2	1	1	1	7	1					2	2		17
161	2015	35	0	2015-06-17	6	62	3	5	1	1	2	12	1		3	3		1	2		22
162	2015	62	1	2015-06-17	6	62	3	5	1	0	0	1	0	1	2		3		5		38
163	2015	79	0	2015-06-24	6	62	1	6	1	1	3	35	1		5						34
164	2015	89	0	2015-06-25	6	62	1	1	1	1	1	1	0	1	2		3	3			22
165	2015	74	1	2015-06-25	6	62	1	1	1	0	0	7	1		2		3	2	2		17
166	2015	74	1	2015-07-01	7	71	3	5	1	1	39	83	1		3	3		2			43
167	2015	87	0	2015-07-07	7	71	1	5	1	0	0	13	1		2		3		2		17
168	2015	41	0	2015-07-12	7	71	1	5	1	1	73	74	1		4		3	3	5		50
169	2015	39	1	2015-07-13	7	71	1	2	1	1	8	8	1			2	2	3	4		34
170	2015	68	0	2015-07-13	7	71	1	3	1	1	4	36	1		3	2	3	2	3		27
171	2015	21	1	2015-07-20	7	72	1	1	1	1	19	42	1			3	2	3	4		34
172	2015	40	1	2015-07-21	7	72	1	2	1	1	5	16	1		2		4				20
173	2015	27	0	2015-07-21	7	72	1	2	1	1	2	22	1		2	2		1	3		17
174	2015	25	0	2015-07-22	7	72	1	2	1	1	1	1	0	1	5	4	4				57
175	2015	39	0	2015-07-24	7	72	1	2	1	1	3	12	1		4	3	3	3	2		34
176	2015	75	1	2015-07-29	7	72	1	5	1	1	7	21	1		2		4				20
177	2015	27	0	2015-07-30	7	72	1	2	1	1	4	8	1		3		2	3	2		22
178	2015	20	1	2015-08-03	8	81	1	5	1	0	0	14	1								16
179	2015	80	1	2015-08-11	8	81	1	6	1	0	0	1	0	1	5						25
180	2015	29	1	2015-08-12	8	81	1	2	1	1	4	5	1		3		3	4	2		34
181	2015	84	1	2015-08-12	8	81	1	6	1	0	0	13	1		4						16
182	2015	25	0	2015-08-13	8	81	3	5	1	1	1	5	1		2		4	3	2		29
183	2015	85	0	2015-08-16	8	82	1	5	1	1	8	8	0	8	3		2	2	2		17
184	2015	54	0	2015-08-20	8	82	1	3	1	0	0	12	1		4	1			1		18
185	2015	51	0	2015-08-22	8	82	1	2	1	0	0	13	1			1	3	2	3		22
186	2015	55	0	2015-08-25	8	82	1	9	1	1	30	31	1					2	5		38
187	2015	81	0	2015-09-03	9	91	1	5	1	1	3	3	0	3	5						25
188	2015	76	0	2015-09-07	9	91	1	4	1	1	25	37	1		5		3				35
189	2015	27	1	2015-09-07	9	91	1	5	1	1	8	23	1				2	2	3		17
190	2015	45	0	2015-09-07	9	91	1	2	1	0	0	16	1								18
191	2015	44	0	2015-09-10	9	91	1	5	1	0	0	11	1		5		3		2		38
192	2015	46	0	2015-09-12	9	91	9	999	1	1	10	23	1			1	3	3			19
193	2015	32	0	2015-09-13	9	91	2	9	1	1	7	10	1		5			2			30
194	2015	76	0	2015-09-14	9	91	1	5	1	0	0	10	1		2						17
195	2015	56	0	2015-09-14	9	91	1	4	1	1	14	23	1		3		3		3		27
196	2015	18	0	2015-09-16	9	92	1	2	1	1	11	36	1		5	3	3		3		43
197	2015	48	0	2015-09-16	9	92	2	11	2	1	9	19	1				5				25
198	2015	26	1	2015-09-21	9	92	1	3	1	1	2	10	1					4			16
199	2015	42	0	2015-09-25	9	92	2	9	1	1	24	104	1		5	2					29
200	2015	55	0	2015-09-29	9	92	1	2	1	1	13	14	1				3	2	4		29
201	2015	96	1	2015-10-01	10	101	1	6	1	0	0	1	1								16
202	2015	87	0	2015-10-03	10	101	1	6	1	0	0	6	1		5						25
203	2015	82	0	2015-10-07	10	101	1	6	1	1	1	2	1		4	2					20
204	2015	37	0	2015-10-08	10	101	3	5	1	1	4	40	1		2		1	2	4		24
205	2015	22	0	2015-10-16	10	102	2	11	2	1	6	6	1				5	2			29
206	2015	25	0	2015-10-17	10	102	1	2	1	1	11	11	1		3		3				18
207	2015	49	0	2015-10-18	10	102	1	5	1	0	0	16	1					2	4		20
208	2015	68	0	2015-10-20	10	102	1	2	1	1	9	9	1		2		4	2	2		24
209	2015	81	0	2015-10-25	10	102	1	6	1	0	0	23	1		5						25
210	2015	46	0	2015-10-30	10	102	9	5	1	1	9	17	1		5						25
211	2015	22	0	2015-11-02	11	111	3	5	1	1	2	11	1				2	2	3		17
212	2015	18	0	2015-11-04	11	111	1	2	1	1	6	35	1		3	1	4	4	2		41
213	2015	41	0	2015-11-12	11	111	1	3	1	0	0	4	1		4						16
214	2015	80	1	2015-11-15	11	111	1	5	1	0	0	1	0	1	5	2					29
215	2015	92	0	2015-11-20	11	112	1	4	1	0	0	11	1		3	2			2		17
216	2015	52	0	2015-11-20	11	112	2	6	1	1	1	6	1		4	1					17
217	2015	21	1	2015-11-21	11	112	3	5	1	1	9	26	1				3		5		34
218	2015	84	0	2015-11-21	11	112	1	6	1	0	0	1	0	1	4						16
219	2015	42	0	2015-11-21	11	112	1	5	1	1	1	12	1		3		2	2	2		17
220	2015	21	0	2015-11-21	11	112	2	9	1	1	2	17	1		5	1					26
221	2015	48	0	2015-11-22	11	112	1	5	1	1	2	4	1		5				2		29
222	2015	55	0	2015-11-27	11	112	1	5	1	0	0	8	1		3	2			2		17
223	2015	55	0	2015-11-27	11	112	1	5	1	1	6	24	1				4	5			41
224	2015	24	0	2015-11-29	11	112	3	5	1	1	6	85	1		3		3	2	3		27
225	2015	36	0	2015-12-03	12	121	2	999	2	1	1	10	1		4				1		17
226	2015	41	0	2015-12-04	12	121	1	4	1	1	3	12	1			2	4	3			29
227	2015	58	0	2015-12-04	12	121	1	2	1	1	5	18	1		3		3	2	2		22
228	2015	59	1	2015-12-04	12	121	1	6	1	1	10	13	0	13	5						25
229	2015	77	1	2015-12-10	12	121	1	4	1	0	0	13	1		5	2					29
230	2015	30	0	2015-12-13	12	121	1	4	1	1	29	23	1		5						25
231	2015	24	0	2015-12-13	12	121	1	3	1	1	10	36	1		4	3					29
232	2015	23	1	2015-12-14	12	121	1	2	1	1	2	5	1		2		3	3			22
233	2015	72	1	2015-12-16	12	122	1	1	1	1	2	27	1				3	2	3		22
234	2015	40	0	2015-12-25	12	122	2	11	2	1	6	21	1		3		2	3			22
235	2015	32	0	2015-12-26	12	122	1	1	1	1	2	4	1		1		3	2	2		17
236	2015	65	0	2015-12-29	12	122	1	2	1	0	0	1	1		3		3				18
237	2016	23	0	2016-01-01	1	11	2	11	2	1	1	2	1		4	1					17
238	2016	23	1	2016-01-04	1	11	3	5	1	1	9	191	1				4	5	2		45
239	2016	57	0	2016-01-05	1	11	1	2	1	0	0	10	1				2	3	2		17
240	2016	74	0	2016-01-08	1	11	1	5	1	1	1	1	0	1	5		2				29
241	2016	57	1	2016-01-10	1	11	1	4	1	0	0	52	1		5	1	3				38
242	2016	58	0	2016-01-11	1	11	1	3	1	1	14	21	1		4	2	3		2		29
243	2016	25	1	2016-02-03	2	21	1	5	1	1	12	29	1		5		3	3	2		43
244	2016	73	1	2016-02-08	2	21	1	1	1	1	2	23	1		3		3	1			19
245	2016	34	0	2016-02-09	2	21	1	6	1	1	1	2	0	1	5						25
246	2016	37	1	2016-02-11	2	21	3	5	1	1	5	70	1		2		5		3		38
247	2016	50	0	2016-02-12	2	21	1	2	1	1	14	24	1		5	2	3				38
248	2016	39	1	2016-02-12	2	21	1	4	1	1	1	11	1		4	2	4	2	2		36
249	2016	17	0	2016-02-15	2	21	1	51	1	1	4	4	1		4		1				20
250	2016	30	0	2016-02-21	2	22	1	2	1	1	12	18	1		5		3	3	2		43
251	2016	26	1	2016-02-22	2	22	1	4	1	0	0	8	1		3		2		3		22
252	2016	75	1	2016-02-22	2	22	1	6	1	0	0	22	1		5	1					26
253	2016	22	0	2016-03-03	3	31	1	5	1	1	19	19	1		6		3				75
254	2016	59	0	2016-03-03	3	31	1	2	1	0	0	5	1		2		3	2			17
255	2016	32	0	2016-03-06	3	31	3	5	1	0	0	1	0	1	5	1	3	4	3		50
256	2016	87	1	2016-03-21	3	32	1	6	1	0	0	9	1		5						25
257	2016	91	0	2016-03-23	3	32	1	5	1	0	0	15	1		4	2					20
258	2016	29	0	2016-03-24	3	32	2	9	1	0	0	2	1		4	2					20
259	2016	86	1	2016-03-26	3	32	1	5	1	0	0	10	1		4						16
260	2016	88	1	2016-03-29	3	32	1	4	1	0	0	4	0	4	5				1		26
261	2016	44	0	2016-03-29	3	32	1	6	1	0	0	2	1		4						16
262	2016	56	1	2016-04-04	4	41	1	4	1	1	2	7	1		1			4			17
263	2016	51	0	2016-04-09	4	41	1	6	1	0	0	10	1		4	2			2		24
264	2016	74	1	2016-04-09	4	41	1	9	1	0	0	1	1		4	2					20
265	2016	28	1	2016-04-11	4	41	1	9	1	0	0	1	0	1	5						25
266	2016	21	0	2016-04-12	4	41	1	2	1	1	2	27	1		2		5		2		33
267	2016	60	0	2016-04-13	4	41	1	6	1	1	2	2	0	2	5						25
268	2016	29	1	2016-04-15	4	41	1	5	1	0	0	32	1				2	2	3		17
269	2016	32	1	2016-04-26	4	42	1	2	1	1	2	13	1		2		2	3	2		17
270	2016	54	0	2016-04-29	4	42	1	3	1	1	10	19	1		3	2	3		3		27
271	2016	87	0	2016-05-01	5	51	1	6	1	0	0	12	1		4						16
272	2016	63	0	2016-05-03	5	51	3	5	1	1	48	51	0	51	3	3			3		27
273	2016	22	1	2016-05-03	5	51	1	5	1	1	1	24	1		3		2	3	2		22
274	2016	36	0	2016-05-04	5	51	1	2	1	0	0	7	1				3	2	2		17
275	2016	52	0	2016-05-04	5	51	1	2	1	0	0	23	1				3	2	3		22
276	2016	56	0	2016-05-05	5	51	1	3	1	1	4	22	1		6						75
277	2016	24	1	2016-05-05	5	51	1	5	1	1	2	2	0	2			2		5		54
278	2016	31	0	2016-05-08	5	51	1	2	1	1	2	2	1				3	3	2		22
279	2016	37	0	2016-05-11	5	51	1	3	1	0	0	2	1		4						16
280	2016	61	0	2016-05-17	5	52	1	6	1	1	6	20	1								25
281	2016	43	1	2016-05-21	5	52	1	1	2	1	31	68	1		5	3					34
282	2016	49	0	2016-05-21	5	52	1	2	1	0	0	18	1				4		3		25
283	2016	70	1	2016-05-23	5	52	1	6	1	1	1	1	0	1	5						25
284	2016	80	0	2016-05-26	5	52	1	6	1	1	2	5	0	5	5						25
285	2016	54	0	2016-05-31	5	52	1	1	1	1	2	17	1				3	2	3		22
286	2016	87	1	2016-05-31	5	52	1	6	1	0	0	2	1		4						16
287	2016	92	1	2016-06-03	6	61	1	6	1	0	0	2	1		4	2					24
288	2016	92	0	2016-06-06	6	61	1	6	1	0	0	1	1		5						25
289	2016	19	0	2016-06-09	6	61	1	2	1	1	1	8	1		2	1	4		1		21
290	2016	71	0	2016-06-10	6	61	1	4	1	1	5	20	1				2	2	4		24
291	2016	87	0	2016-06-10	6	61	1	6	1	0	0	12	1		3	2			3		22
292	2016	20	0	2016-06-11	6	61	1	6	1	1	4	16	1		5						25
293	2016	62	0	2016-06-12	6	61	1	2	1	1	5	23	1				3	3	3		27
294	2016	32	0	2016-06-12	6	61	1	1	1	1	5	16	1		2		3	2	2		17
295	2016	27	1	2016-06-16	6	62	1	3	1	1	1	5	1		5						25
296	2016	28	0	2016-06-19	6	62	1	1	1	1	23	23	1		5		3	3	3		43
297	2016	44	0	2016-06-19	6	62	1	5	1	1	1	1	0	1	5	2	4	2	2		45
298	2016	81	1	2016-06-29	6	62	1	4	1	1	3	14	1		4	1			3		26
299	2016	35	0	2016-06-30	6	62	1	3	1	1	3	6	1					4			16
300	2016	48	1	2016-07-01	7	71	2	9	1	1	1	24	1		3	2	2	2	2		17
301	2016	26	1	2016-07-02	7	71	1	5	1	1	2	17	1				3	2	4		29
302	2016	21	0	2016-07-03	7	71	1	2	1	1	9	10	0	10	4	4	2		3		41
303	2016	80	1	2016-07-04	7	71	1	999	1	0	0	1	1		4						16
304	2016	55	0	2016-07-06	7	71	1	5	1	1	3	13	1				3	3	2		22
305	2016	56	0	2016-07-06	7	71	1	5	1	0	0	28	1		4				2		20
306	2016	17	0	2016-07-08	7	71	1	5	1	1	1	7	1		2		3		4		29
307	2016	36	0	2016-07-08	7	71	1	3	1	1	3	11	1		3	3					18
308	2016	28	0	2016-07-09	7	71	1	2	1	0	0	1	1		5		2		2		33
309	2016	25	0	2016-07-09	7	71	1	5	1	1	2	16	1		4						16
310	2016	93	1	2016-07-09	7	71	1	6	1	0	0	2	1		5				2		29
311	2016	33	0	2016-07-10	7	71	1	3	1	0	0	9	1		2		3		2		17
312	2016	29	1	2016-07-17	7	72	9	5	1	1	9	36	1			1		2	4		21
313	2016	22	0	2016-07-17	7	72	1	3	1	1	17	24	1		5						25
314	2016	27	0	2016-07-22	7	72	1	4	1	0	0	9	1		4		1				17
315	2016	21	0	2016-07-23	7	72	3	10	2	1	1	2	0	1	5						25
316	2016	78	1	2016-07-25	7	72	1	6	1	0	0	16	1		4						16
317	2016	92	1	2016-08-03	8	81	1	6	1	0	0	1	1		5						25
318	2016	85	0	2016-08-04	8	81	1	5	1	0	0	14	1		4						16
319	2016	16	1	2016-08-04	8	81	3	5	1	0	0	42	1		4	2	3		2		29
320	2016	49	0	2016-08-05	8	81	1	2	1	0	0	5	1				4				20
321	2016	93	1	2016-08-06	8	81	1	6	1	0	0	3	1		4						16
322	2016	53	0	2016-08-06	8	81	2	6	1	1	2	2	0	2	5						25
323	2016	38	0	2016-08-08	8	81	2	9	1	0	0	8	1		4	2					20
324	2016	21	0	2016-08-12	8	81	1	3	1	0	0	12	1		3		3				18
325	2016	94	1	2016-08-13	8	81	1	6	1	0	0	9	1		5						25
326	2016	44	0	2016-08-14	8	81	2	999	2	1	3	30	1				3	3			18
327	2016	33	0	2016-08-20	8	82	2	11	2	1	1	17	1		4						16
328	2016	50	0	2016-08-20	8	82	1	5	1	1	1	11	1		4						16
329	2016	60	0	2016-08-21	8	82	1	3	1	1	5	5	0	5	5		2	4			45
330	2016	74	0	2016-08-25	8	82	1	6	1	1	1	11	1				2	4			20
331	2016	41	0	2016-08-26	8	82	1	2	1	1	9	24	1		5		3		2		38
332	2016	59	0	2016-08-29	8	82	1	5	1	1	6	15	1		1		4		4		33
333	2016	40	1	2016-08-30	8	82	1	4	1	1	6	12	1			2	4		2		24
334	2016	81	1	2016-09-02	9	91	1	5	1	0	0	2	1		5		3		3		43
335	2016	44	0	2016-09-03	9	91	1	3	1	0	0	4	1				4				16
336	2016	20	0	2016-09-07	9	91	1	1	1	0	0	1	1		2	2	3				17
337	2016	21	0	2016-09-07	9	91	1	1	1	1	11	25	1		3	2	4	2	3		34
338	2016	31	0	2016-09-08	9	91	1	6	1	0	0	8	1		5						25
339	2016	55	0	2016-09-13	9	91	1	3	1	0	0	9	1		3	2		2			17
340	2016	75	0	2016-09-18	9	92	1	6	1	0	0	8	1		5						25
341	2016	25	0	2016-09-19	9	92	1	1	1	1	1	1	0	1	5		2				33
342	2016	64	1	2016-09-20	9	92	1	3	1	0	0	13	1		5						25
343	2016	25	0	2016-09-21	9	92	1	2	1	1	3	21	1				2	4	2		24
344	2016	53	0	2016-09-25	9	92	2	5	1	0	0	10	1		4	1					17
345	2016	55	1	2016-09-26	9	92	1	4	1	1	3	28	1		5	1	3	3			43
346	2016	26	0	2016-09-28	9	92	1	2	1	1	4	5	1		2		5	4			45
347	2016	86	0	2016-09-30	9	92	1	5	1	0	0	25	1		3		3	2	2		22
348	2016	49	0	2016-10-02	10	101	2	9	1	0	0	4	1		4	2					20
349	2016	27	0	2016-10-05	10	101	1	3	1	1	2	8	1			1		4			17
350	2016	59	0	2016-10-06	10	101	1	3	1	1	13	13	0	13	5	2					29
351	2016	61	1	2016-10-06	10	101	1	6	1	1	5	5	0	5	5						25
352	2016	43	0	2016-10-07	10	101	2	10	2	1	27	67	1				4				41
353	2016	55	0	2016-10-11	10	101	1	6	1	1	1	2	0	2							25
354	2016	24	1	2016-10-16	10	102	1	3	1	1	2	11	1		2			3	2		17
355	2016	32	0	2016-10-22	10	102	1	3	1	1	7	30	1		3	2	3	2	2		22
356	2016	28	0	2016-10-24	10	102	1	4	1	1	5	16	1		5						25
357	2016	87	0	2016-11-02	11	111	1	6	1	0	0	44	1		5						25
358	2016	68	0	2016-11-06	11	111	1	999	1	1	7	7	0	7	5		3		2		38
359	2016	56	1	2016-11-08	11	111	1	4	1	1	19	19	0	19	5	3	3		2		43
360	2016	93	1	2016-11-10	11	111	1	4	1	0	0	8	1		3	2			2		17
361	2016	82	1	2016-11-16	11	112	1	5	1	0	0	2	0	2	5						25
362	2016	62	1	2016-11-22	11	112	1	5	1	1	4	3	0	3	5	3					34
363	2016	52	1	2016-12-11	12	121	1	2	1	1	7	11	1				4	2	4		36
364	2016	80	0	2016-12-12	12	121	1	6	1	0	0	3	0	3	5						25
365	2016	27	0	2016-12-13	12	121	3	5	1	1	8	28	1				3	3	2		22
366	2016	80	0	2016-12-13	12	121	1	5	1	1	1	10	1		3	2	3				22
367	2016	41	0	2016-12-14	12	121	1	6	1	1	5	36	1		3	2	3				22
368	2016	62	0	2016-12-14	12	121	1	1	1	1	1	14	1		2		3	2			17
369	2016	44	0	2016-12-15	12	121	1	6	1	0	0	7	1		4						16
370	2016	53	0	2016-12-16	12	122	3	5	1	1	18	69	1		5	3	3		3		43
371	2016	67	1	2016-12-18	12	122	1	1	1	1	15	22	1		2		3	2	3		22
372	2016	51	0	2016-12-18	12	122	1	6	1	1	3	4	1		5	2					29
373	2016	92	0	2016-12-21	12	122	1	5	1	0	0	15	1		3		3				18
374	2016	69	0	2016-12-22	12	122	1	5	1	1	7	15	0	23			3	2	4		29
375	2016	82	0	2016-12-26	12	122	1	6	1	1	3	23	1		5						25
376	2016	82	1	2016-12-26	12	122	1	6	1	0	0	9	1		4						16
377	2016	92	0	2016-12-28	12	122	1	6	1	0	0	1	1		4						16
378	2017	80	0	2017-01-05	1	11	1	6	1	0	0	1	0	1	5						25
379	2017	64	0	2017-01-06	1	11	1	3	1	0	0	9	1		2		3		2		17
380	2017	36	0	2017-01-07	1	11	2	9	1	1	30	44	1		3	2	2				17
381	2017	37	0	2017-01-10	1	11	1	1	1	1	7	15	1		3		4		3		34
382	2017	28	0	2017-01-10	1	11	1	1	1	0	0	14	1		1		3	5	3		43
383	2017	57	0	2017-01-13	1	11	1	1	1	1	10	19	1		4	2			2		24
384	2017	66	0	2017-01-14	1	11	1	5	1	1	10	26	1		5						25
385	2017	88	1	2017-01-14	1	11	1	6	1	0	0	2	0	2	5						25
386	2017	94	1	2017-01-16	1	12	1	6	1	0	0	14	1		3				3		18
387	2017	81	0	2017-01-18	1	12	1	6	1	1	1	14	1		4						16
388	2017	85	0	2017-01-21	1	12	1	6	1	1	1	4	1		4						16
389	2017	51	1	2017-01-25	1	12	1	5	1	1	7	7	1		5						25
390	2017	58	1	2017-02-01	2	21	1	9	1	1	19	23	1		1	4					17
391	2017	26	0	2017-02-04	2	21	1	5	1	1	3	12	1		3	2	2				17
392	2017	79	0	2017-02-05	2	21	1	5	1	0	0	6	1		4				1		17
393	2017	83	0	2017-02-07	2	21	1	5	1	0	0	1	0	1	5	2					29
394	2017	21	0	2017-02-11	2	21	1	6	1	0	0	6	1		4						16
395	2017	64	0	2017-02-16	2	22	1	51	1	1	5	5	1		6		3	2			75
396	2017	71	0	2017-02-18	2	22	1	6	1	1	4	29	1		5						25
397	2017	33	0	2017-03-03	3	31	3	5	1	1	53	166	1		3		5	5	3		59
398	2017	48	0	2017-03-05	3	31	3	5	1	0	0	1	1				4				16
399	2017	70	0	2017-03-06	3	31	1	6	1	0	0	7	1		4						16
400	2017	58	0	2017-03-12	3	31	1	5	1	0	0	8	1		2		3		2		17
401	2017	78	0	2017-03-28	3	32	1	6	1	1	6	13	0	13	5	1					26
402	2017	48	0	2017-03-28	3	32	1	999	1	1	1	1	0	1	5						25
403	2017	85	1	2017-04-02	4	41	1	6	1	0	0	1	1		5						25
404	2017	48	0	2017-04-03	4	41	1	5	1	0	0	15	1		4						16
405	2017	20	0	2017-04-03	4	41	1	6	1	0	0	8	1		3	3	2		2		22
406	2017	18	0	2017-04-08	4	41	3	5	1	1	24	108	1				3	3	3		27
407	2017	84	1	2017-04-09	4	41	1	6	1	0	0	17	1		3				3		18
408	2017	29	0	2017-04-10	4	41	1	6	1	0	0	4	1		4						16
409	2017	38	0	2017-04-13	4	41	1	5	1	1	2	20	1		1		3	3			19
410	2017	55	0	2017-04-18	4	42	3	5	1	0	0	1	0	1	3		3	5	2		43
411	2017	54	0	2017-04-23	4	42	1	2	1	1	3	9	1				4	3	3		34
412	2017	17	0	2017-04-23	4	42	2	11	2	0	0	4	1				4				16
413	2017	31	0	2017-04-30	4	42	1	2	1	0	0	3	1				3	2	2		17
414	2017	24	0	2017-05-01	5	51	2	11	2	1	2	3	1		3	1	3		2		22
415	2017	29	0	2017-05-04	5	51	1	1	1	1	6	6	1		3	2	4	2	2	3	34
416	2017	77	0	2017-05-05	5	51	1	4	1	1	8	41	1		3		3		4		34
417	2017	48	1	2017-05-05	5	51	1	5	1	0	0	11	1		3		2	3	3		22
418	2017	76	0	2017-05-13	5	51	1	4	1	1	26	52	1		4	4	3		3		41
419	2017	56	1	2017-05-20	5	52	1	1	1	0	0	1	1				3		3		18
420	2017	73	1	2017-05-23	5	52	1	1	1	1	2	9	1				4		2		20
421	2017	34	0	2017-05-23	5	52	1	2	1	1	7	29	1		4	2			2		24
422	2017	52	1	2017-05-24	5	52	3	5	1	1	7	35	1		3		2	3	4		34
423	2017	53	1	2017-05-26	5	52	1	2	1	0	0	19	1				2	2	4		24
424	2017	20	0	2017-05-27	5	52	1	2	1	0	0	13	1					2	4		20
425	2017	70	0	2017-05-29	5	52	1	5	1	1	5	31	1				2	3	2		17
426	2017	91	0	2017-06-03	6	61	1	6	1	0	0	1	1		4						16
427	2017	54	0	2017-06-06	6	61	3	10	2	1	2	3	0	3	6						75
428	2017	28	0	2017-06-07	6	61	1	2	1	1	6	19	1				5	4	3		50
429	2017	25	0	2017-06-09	6	61	1	4	1	1	0	1	0	0	5	1	4		5		66
430	2017	25	0	2017-06-10	6	61	1	1	1	1	2	19	1		3		4	4			41
431	2017	36	0	2017-06-13	6	61	1	3	1	1	15	12	1		5		3				34
432	2017	18	1	2017-06-17	6	62	1	3	1	1	9	23	1		3	1	3		3		27
433	2017	44	0	2017-06-18	6	62	1	2	1	1	1	23	1		3	3	3		2		27
434	2017	49	0	2017-06-20	6	62	1	8	1	1	4	33	1		2	2		2	3		17
435	2017	37	1	2017-06-21	6	62	1	5	1	0	0	3	1								16
436	2017	50	0	2017-06-24	6	62	1	3	1	0	0	2	1		2		3		2		17
437	2017	53	1	2017-06-29	6	62	3	5	1	1	14	138	1				3	2	5		38
438	2017	26	1	2017-07-02	7	71	1	1	1	0	0	4	1					4			16
439	2017	94	1	2017-07-02	7	71	1	6	1	0	0	15	1		5						25
440	2017	81	0	2017-07-08	7	71	1	1	1	1	6	12	1		3		3		3		27
441	2017	24	0	2017-07-09	7	71	1	2	1	1	12	36	1		4	2	3	2	3		34
442	2017	24	0	2017-07-14	7	71	3	5	1	1	28	40	1				4	2	2		33
443	2017	26	0	2017-07-14	7	71	3	5	1	1	9	19	1		3	2		2	2		17
444	2017	51	0	2017-07-15	7	71	1	2	1	0	0	2	1				4		2		20
445	2017	59	0	2017-07-16	7	72	1	6	1	1	7	17	1		4						16
446	2017	44	0	2017-07-19	7	72	1	2	1	0	0	2	1		2		3		2		17
447	2017	28	0	2017-07-19	7	72	1	12	1	1	1	6	1			2	4	2			24
448	2017	44	0	2017-07-20	7	72	1	4	1	1	22	23	0	23	4		4				32
449	2017	80	0	2017-07-22	7	72	3	5	1	0	0	24	0	49			3		3		18
450	2017	64	0	2017-07-25	7	72	1	5	1	1	27	36	1				5	2			29
451	2017	60	0	2017-07-27	7	72	1	1	1	1	8	11	1				3	2	3	1	22
452	2017	46	0	2017-07-28	7	72	1	1	1	1	11	54	1		2	2	4		1		24
453	2017	53	0	2017-07-28	7	72	1	2	1	1	4	20	1				1	4			21
454	2017	27	0	2017-07-30	7	72	1	12	1	1	15	22	1		4						16
455	2017	70	1	2017-08-01	8	81	1	5	1	1	5	14	1		5						25
456	2017	65	0	2017-08-03	8	81	1	5	1	0	0	1	1		4						16
457	2017	26	1	2017-08-04	8	81	1	3	1	1	2	9	1		2	2		3	1	1	17
458	2017	22	0	2017-08-05	8	81	3	5	1	1	6	19	1			2	3		2		17
459	2017	33	1	2017-08-06	8	81	1	3	1	0	0	7	1					4			16
460	2017	88	0	2017-08-06	8	81	1	6	1	0	0	15	1		4					1	17
461	2017	16	0	2017-08-07	8	81	1	5	1	1	9	10	1		5						25
462	2017	24	0	2017-08-07	8	81	1	6	1	1	21	24	0	24	5						25
463	2017	32	1	2017-08-09	8	81	1	1	1	1	33	43	1				3	4	4		41
464	2017	88	1	2017-08-09	8	81	1	6	1	0	0	1	1		5						25
465	2017	32	0	2017-08-10	8	81	2	11	2	0	0	5	1				4				16
466	2017	20	1	2017-08-11	8	81	1	2	1	0	0	11	1				3	3			18
467	2017	79	1	2017-08-11	8	81	1	6	1	0	0	1	0	1	5						25
468	2017	22	0	2017-08-13	8	81	2	9	1	1	23	52	1		5						25
469	2017	82	1	2017-08-14	8	81	1	6	1	1	4	4	0	4	5				2		29
470	2017	86	1	2017-08-15	8	81	1	6	1	0	0	1	1		3	2			2		17
471	2017	57	0	2017-08-18	8	82	1	9	1	1	4	31	1						4		16
472	2017	38	0	2017-08-19	8	82	1	2	1	0	0	18	1		1		3		3		19
473	2017	86	1	2017-08-19	8	82	1	6	1	1	1	13	1		5						25
474	2017	22	0	2017-08-20	8	82	1	5	1	1	8	8	0	8	4	4	4		2		48
475	2017	27	0	2017-08-26	8	82	1	3	1	1	5	19	1		3	2	3		2		22
476	2017	54	0	2017-08-30	8	82	1	5	1	1	1	7	1				3	3			18
477	2017	64	1	2017-08-31	8	82	1	11	2	1	3	32	1		4		2		2		24
478	2017	31	1	2017-08-31	8	82	1	3	1	0	0	6	1				3	2	2	1	17
479	2017	51	0	2017-09-01	9	91	1	3	1	1	4	18	1		5	2					29
480	2017	35	0	2017-09-02	9	91	1	1	1	0	0	24	1		2			3	2		17
481	2017	85	1	2017-09-03	9	91	1	6	1	0	0	2	1		4	2					20
482	2017	41	0	2017-09-09	9	91	1	2	1	1	1	24	1		2		2		2	1	17
483	2017	29	0	2017-09-12	9	91	1	12	1	1	1	4	1				5				25
484	2017	30	0	2017-09-13	9	91	1	2	1	0	0	1	0	1	3	1	3	2	5		43
485	2017	19	0	2017-09-13	9	91	1	2	1	0	0	8	1		2	2	3		2		17
486	2017	26	0	2017-09-13	9	91	1	3	1	0	0	1	1		3	2			2		17
487	2017	61	0	2017-09-15	9	91	1	1	1	1	15	26	1		2	3	2	3	2		22
488	2017	80	0	2017-09-19	9	92	1	6	1	0	0	9	1		5						25
489	2017	50	0	2017-09-21	9	92	1	2	1	0	0	1	1		2		3		2		17
490	2017	43	0	2017-09-22	9	92	2	10	2	1	2	53	1				4		2		20
491	2017	66	0	2017-09-30	9	92	1	5	1	0	0	16	1			2	3		2		17
492	2017	26	0	2017-10-01	10	101	1	2	1	0	0	11	1		1				4		17
493	2017	79	0	2017-10-03	10	101	1	4	1	1	1	20	0	20	3		3		2	1	22
494	2017	82	0	2017-10-04	10	101	1	5	1	1	8	27	1				3		4		25
495	2017	28	0	2017-10-05	10	101	1	5	1	0	0	5	1				3	2	2		17
496	2017	87	1	2017-10-05	10	101	1	6	1	0	0	1	1		4						16
497	2017	72	0	2017-10-06	10	101	1	6	1	0	0	6	1		4						16
498	2017	95	1	2017-10-12	10	101	1	6	1	0	0	1	1		4					1	17
499	2017	25	0	2017-10-14	10	101	1	4	1	1	2	4	1				4	3			25
500	2017	66	0	2017-10-15	10	101	1	2	1	1	4	22	1				5		2		29
501	2017	87	1	2017-10-17	10	102	1	6	1	0	0	1	0	17	4					1	17
502	2017	77	0	2017-10-20	10	102	1	6	1	1	1	20	1		5						25
503	2017	16	1	2017-10-25	10	102	1	9	1	1	1	16	1					4			16
504	2017	95	1	2017-10-30	10	102	1	6	1	0	0	5	0	5	4	1				1	18
505	2017	48	0	2017-10-31	10	102	3	5	1	0	0	31	1				3	2	2		17
506	2017	41	0	2017-11-07	11	111	1	2	1	1	5	15	1		4	1	3	3	3		34
507	2017	68	0	2017-11-08	11	111	1	5	1	0	0	12	1		4						16
508	2017	55	0	2017-11-12	11	111	1	6	1	0	0	5	1		3				2	2	17
509	2017	41	1	2017-11-16	11	112	1	4	1	0	0	7	1		4					1	16
510	2017	77	0	2017-11-17	11	112	1	6	1	1	4	13	1		4	2			1		21
511	2017	77	0	2017-11-19	11	112	1	6	1	0	0	2	1		4						16
512	2017	36	1	2017-11-22	11	112	2	10	2	0	0	1	0	1				4		3	25
513	2017	26	0	2017-11-28	11	112	1	3	1	1	8	20	1		5	2					29
514	2017	40	0	2017-11-29	11	112	1	2	1	1	3	10	1				4	2	2		24
515	2017	41	1	2017-11-29	11	112	1	4	1	1	8	28	1		2		4	4	5		57
516	2017	19	0	2017-12-08	12	121	1	1	1	1	5	19	1		3		2				17
517	2017	43	1	2017-12-11	12	121	1	4	1	1	2	22	1		3		3	2	3		27
518	2017	37	0	2017-12-11	12	121	2	11	2	1	1	4	1				3	3		2	22
519	2017	23	0	2017-12-14	12	121	1	1	1	0	0	1	1				4				16
520	2017	78	1	2017-12-16	12	122	1	4	1	1	2	3	0	3	3				3	1	19
521	2017	21	0	2017-12-17	12	122	1	2	1	1	2	18	1				3				38
522	2017	49	0	2017-12-21	12	122	1	2	1	1	1	32	1		2	2	3	2	2		17
523	2017	30	0	2017-12-24	12	122	9	5	1	1	2	6	1		5	1	4				45
524	2017	20	0	2017-12-24	12	122	9	5	1	0	0	1	0	0	3			5	2		38
525	2017	85	1	2017-12-25	12	122	9	6	1	0	0	1	0	0	5		3				34
526	2017	66	0	2017-12-25	12	122	1	51	1	0	0	1	1		5						25
527	2017	41	0	2017-12-25	12	122	9	999	1	1	6	14	1		3	2	2			1	17
528	2017	77	0	2017-12-27	12	122	1	6	1	1	35	106	0	146	4						16
529	2018	78	0	2018-01-01	1	11	1	6	1	0	0	6	0	6	5						25
530	2018	64	0	2018-01-02	1	11	9	999	1	1	23	25	0	25	4	2				1	21
531	2018	74	0	2018-01-09	1	11	1	1	1	1	4	32	1		2	1	3	3	2	1	22
532	2018	76	0	2018-01-14	1	11	1	1	1	1	6	34	1		3	3			2		22
533	2018	43	0	2018-01-15	1	11	1	2	1	1	38	59	1		5		3	2		1	38
534	2018	62	0	2018-01-15	1	11	1	1	1	1	2	18	1		2		2	4		1	24
535	2018	41	0	2018-01-16	1	12	1	3	1	0	0	14	1						4		16
536	2018	23	1	2018-01-17	1	12	3	5	1	0	0	1	0	0	3		3	3	5	2	43
537	2018	87	1	2018-01-19	1	12	1	6	1	0	0	11	1		4					1	17
538	2018	24	0	2018-01-20	1	12	1	5	1	1	6	12	1		3	2			3	1	22
539	2018	48	0	2018-01-24	1	12	1	5	1	0	0	20	1				3	3			18
540	2018	82	0	2018-01-25	1	12	1	6	1	0	0	15	1		4	1				1	18
541	2018	59	0	2018-01-26	1	12	1	3	1	0	0	2	1		2				2		17
542	2018	67	0	2018-02-03	2	21	1	51	1	0	0	13	1		3		2		2	1	17
543	2018	60	0	2018-02-04	2	21	1	51	1	1	2	18	1		3		3				18
544	2018	52	0	2018-02-12	2	21	1	6	1	1	2	2	0	2	5						25
545	2018	49	0	2018-02-12	2	21	2	9	1	0	0	5	1		5						25
546	2018	85	0	2018-02-12	2	21	1	6	1	0	0	10	1		5					1	26
547	2018	47	0	2018-02-15	2	21	1	5	1	1	4	14	1		3	1	4	3	2	1	34
548	2018	16	1	2018-02-22	2	22	1	51	1	0	0	6	1		2		2		3		17
549	2018	52	0	2018-02-22	2	22	1	12	2	0	0	34	1				3		4	1	26
550	2018	57	0	2018-02-24	2	22	1	5	1	1	18	41	1		4		2			1	21
551	2018	63	0	2018-02-24	2	22	1	2	1	0	0	10	1				4				16
552	2018	52	1	2018-02-26	2	22	1	1	1	0	0	2	1				3	2	3		22
553	2018	72	0	2018-02-27	2	22	1	6	1	0	0	3	1		4						16
554	2018	20	0	2018-03-03	3	31	1	5	1	1	2	3	1		3		5				34
555	2018	48	0	2018-03-09	3	31	1	5	1	1	20	55	1		4		3			1	26
556	2018	20	0	2018-03-09	3	31	1	51	1	1	26	26	1		5		3		2		38
557	2018	25	0	2018-03-17	3	32	1	2	1	1	7	27	1		3	2	3	4	2		34
558	2018	28	0	2018-03-21	3	32	1	2	1	1	2	6	1				3	3	2	1	22
559	2018	22	0	2018-03-22	3	32	1	2	1	1	2	2	0	2	5	2	4	2	2		45
560	2018	36	0	2018-03-24	3	32	3	5	1	0	0	1	0	0	1	1	3	3	3		27
561	2018	90	1	2018-03-26	3	32	1	6	1	0	0	10	1		3				3	1	19
562	2018	90	1	2018-03-27	3	32	1	4	1	0	0	21	1		1		3		3		19
563	2018	27	0	2018-03-28	3	32	1	5	1	0	0	24	1		2		3		2		17
564	2018	32	0	2018-03-28	3	32	9	999	1	0	0	7	1			1	4			1	18
565	2018	75	0	2018-03-31	3	32	1	6	1	0	0	25	1		4	1					17
566	2018	33	0	2018-04-03	4	41	1	2	1	1	12	23	1		4	3	3		2	1	34
567	2018	52	0	2018-04-04	4	41	1	1	1	1	6	32	1				1	2	5		30
568	2018	76	0	2018-04-04	4	41	1	6	1	0	0	14	1		4					1	17
569	2018	75	0	2018-04-04	4	41	1	6	1	0	0	17	1		5						25
570	2018	84	0	2018-04-05	4	41	1	6	1	0	0	14	1		4						16
571	2018	37	0	2018-04-06	4	41	1	5	1	0	0	1	1				2	2	3		17
572	2018	84	1	2018-04-07	4	41	1	5	1	0	0	17	1		2		3	2	2		17
573	2018	77	1	2018-04-12	4	41	1	6	1	0	0	1	1		5						26
574	2018	37	0	2018-04-13	4	41	9	5	1	1	11	20	1				3	2	4	1	29
575	2018	32	0	2018-04-15	4	41	3	5	1	1	8	9	1		2		2	3	2		17
576	2018	83	1	2018-04-15	4	41	1	6	1	1	7	46	1		4						16
577	2018	18	0	2018-04-18	4	42	1	4	1	1	5	15	1		5		3	2		1	38
578	2018	60	0	2018-04-18	4	42	1	2	1	1	3	23	1		3		3	5	2		43
579	2018	17	0	2018-04-22	4	42	3	5	1	0	0	1	0	1			5	3	3		43
580	2018	56	0	2018-04-22	4	42	1	3	1	0	0	13	1		4						16
581	2018	43	0	2018-04-30	4	42	1	6	1	1	4	16	1		5						25
582	2018	76	0	2018-05-03	5	51	1	6	1	1	3	3	0	3	5						25
583	2018	68	0	2018-05-13	5	51	1	3	1	1	6	10	1		3	2	2			1	17
584	2018	28	0	2018-05-21	5	52	1	5	1	1	29	93	1				2	2	4	1	24
585	2018	84	1	2018-05-25	5	52	1	6	1	0	0	4	1		4					1	17
586	2018	71	1	2018-05-30	5	52	1	6	1	0	0	22	1		5					1	26
587	2018	24	0	2018-05-30	5	52	1	3	1	1	5	15	1		4	3	2				29
588	2018	85	1	2018-05-31	5	52	1	6	1	0	0	5	0	5	5						25
589	2018	20	0	2018-06-06	6	61	1	2	1	0	0	7	1		3		2		2	1	17
590	2018	25	1	2018-06-06	6	61	1	9	1	0	0	2	1		3	3				1	19
591	2018	18	0	2018-06-11	6	61	1	2	1	0	0	11	1					4			16
592	2018	64	0	2018-06-14	6	61	1	2	1	0	0	23	1				2	2	4		24
593	2018	31	0	2018-06-17	6	62	1	2	1	0	0	6	1				3	3	2		22
594	2018	55	1	2018-06-19	6	62	1	2	1	1	4	42	1					4			16
595	2018	60	0	2018-06-19	6	62	1	5	1	1	11	24	1				3	3	4		34
596	2018	45	0	2018-06-20	6	62	1	3	1	0	0	8	1		3		3				18
597	2018	71	1	2018-06-23	6	62	1	4	1	1	1	1	0	0	5	4	3	2	3	1	50
598	2018	56	0	2018-06-26	6	62	1	3	1	0	0	7	1		4	2				1	21
599	2018	28	0	2018-06-27	6	62	1	2	1	0	0	14	1		3	1	2		3	1	22
600	2018	31	0	2018-06-28	6	62	1	4	1	1	2	12	1			2	3	4	2		29
601	2018	71	0	2018-06-30	6	62	1	6	1	0	0	4	1		4					1	17
602	2018	58	1	2018-07-08	7	71	1	51	1	1	3	12	1		3	1	2	2	2	1	17
603	2018	64	0	2018-07-12	7	71	1	6	1	1	10	10	0	10	5	1					26
604	2018	28	0	2018-07-14	7	71	1	2	1	0	0	12	1		3				3		18
605	2018	34	1	2018-07-14	7	71	1	2	1	0	0	10	1		3		3		2	1	22
606	2018	75	1	2018-07-20	7	72	3	10	2	0	0	2	0	2	4						16
607	2018	26	0	2018-07-21	7	72	1	5	1	1	4	4	0	4	6						75
608	2018	50	1	2018-07-23	7	72	3	5	1	1	2	2	1		2		3	3	1		22
609	2018	77	1	2018-07-23	7	72	1	6	1	0	0	7	1		4						16
610	2018	63	0	2018-07-26	7	72	1	3	1	0	0	11	1		4		4		2		36
611	2018	62	0	2018-07-28	7	72	1	6	1	1	2	2	0	2	5	2				1	30
612	2018	39	0	2018-08-05	8	81	1	3	1	1	10	18	1		4	2	3	2	2	1	29
613	2018	32	1	2018-08-06	8	81	1	4	1	0	0	22	1		4	2				1	21
614	2018	55	0	2018-08-07	8	81	2	9	1	0	0	3	1		4						16
615	2018	26	1	2018-08-08	8	81	2	9	1	1	3	14	1		4						16
616	2018	19	0	2018-08-12	8	81	1	2	1	0	0	4	1				3		3		18
617	2018	79	1	2018-08-13	8	81	2	6	1	0	0	16	1		4						16
618	2018	17	0	2018-08-18	8	82	1	5	1	0	0	10	1		3	2	2		2	1	17
619	2018	55	0	2018-08-18	8	82	1	12	1	0	0	12	1		1		4		2	1	21
620	2018	51	0	2018-08-27	8	82	1	2	1	1	5	10	1		2	2	3		2	1	17
621	2018	46	0	2018-08-29	8	82	3	5	1	0	0	1	0	1	5	3	5	4	3		66
622	2018	35	0	2018-09-01	9	91	1	2	1	1	4	17	1		5		3		3	1	43
623	2018	26	1	2018-09-02	9	91	1	4	1	1	3	20	1		3		4		5	1	50
624	2018	17	0	2018-09-02	9	91	2	9	1	1	1	6	1		4						17
625	2018	51	0	2018-09-05	9	91	1	3	1	1	2	15	1		4				2		20
626	2018	74	1	2018-09-07	9	91	1	1	1	1	4	5	1		3		3		2	1	22
627	2018	28	0	2018-09-10	9	91	1	5	1	1	5	27	1					4			16
628	2018	43	0	2018-09-11	9	91	1	2	1	0	0	12	1						4		16
629	2018	64	1	2018-09-11	9	91	1	1	1	1	62	63	1		5						25
630	2018	23	0	2018-09-12	9	91	1	2	1	0	0	17	1		3				3		18
631	2018	50	0	2018-09-14	9	91	1	3	1	1	2	13	1				5	2	3	1	38
632	2018	31	0	2018-09-15	9	91	1	2	1	1	5	17	1		3		3	3	2	1	27
633	2018	21	0	2018-09-16	9	92	1	2	1	0	0	6	1		3	1	2		2	1	17
634	2018	98	0	2018-09-16	9	92	1	6	1	0	0	1	1		4					1	17
635	2018	68	1	2018-09-16	9	92	1	4	1	1	36	58	1		4	1	2	3	4		41
636	2018	86	1	2018-09-19	9	92	1	6	1	0	0	1	0	1	5						26
637	2018	52	0	2018-09-20	9	92	1	3	1	1	16	28	1		5	3				1	35
638	2018	24	1	2018-09-23	9	92	1	2	1	1	3	16	1				2	3	2		17
639	2018	57	0	2018-09-26	9	92	1	2	1	0	0	13	1		3		3	2	2		22
640	2018	23	1	2018-10-01	10	101	1	2	1	1	5	5	0	5	5	2	4	3	2		50
641	2018	93	0	2018-10-02	10	101	1	6	1	0	0	16	0	16	4					1	17
642	2018	56	0	2018-10-04	10	101	1	3	1	0	0	6	1		4	1	2		2		24
643	2018	82	1	2018-10-04	10	101	1	6	1	0	0	14	1		4				2	1	21
644	2018	84	0	2018-10-05	10	101	1	6	1	0	0	25	0	25	4					1	17
645	2018	87	0	2018-10-05	10	101	1	6	1	0	0	2	1		3	2			2	1	17
646	2018	24	0	2018-10-06	10	101	1	2	1	1	2	4	1		4	2		3	2	1	29
647	2018	73	0	2018-10-06	10	101	1	3	1	0	0	10	1	12	5	1			2	1	30
648	2018	35	0	2018-10-07	10	101	2	9	1	0	0	5	1		4	2					20
649	2018	17	0	2018-10-08	10	101	2	9	1	1	9	18	1		3		2			1	17
650	2018	75	1	2018-10-10	10	101	1	5	1	0	0	13	1		3			2	3		22
651	2018	47	1	2018-10-13	10	101	1	6	1	0	0	1	1		3	2			2	1	17
652	2018	32	0	2018-10-14	10	101	2	9	1	0	0	4	1		4						16
653	2018	41	1	2018-10-15	10	101	1	2	1	1	2	15	1		4	2	3		2	1	29
654	2018	88	1	2018-10-17	10	102	1	6	1	0	0	23	1		4					1	17
655	2018	81	1	2018-10-27	10	102	1	4	1	0	0	10	1		4						16
656	2018	78	1	2018-10-27	10	102	1	6	1	0	0	2	1		3	1			2	1	17
657	2018	39	0	2018-11-01	11	111	1	2	1	1	8	40	1				3		3		18
658	2018	26	1	2018-11-03	11	111	1	4	1	0	0	1	0	0	5	2	4	4	5		66
659	2018	16	0	2018-11-04	11	111	1	3	1	0	0	6	1		5	1	3				35
660	2018	71	0	2018-11-07	11	111	1	2	1	1	6	20	1				3	4		1	26
661	2018	97	1	2018-11-07	11	111	1	6	1	0	0	13	1		4						16
662	2018	42	0	2018-11-08	11	111	3	5	1	1	8	31	1		4	3	3		3	1	34
663	2018	37	0	2018-11-13	11	111	1	5	1	0	0	28	1		3	2			2	1	17
664	2018	80	1	2018-11-15	11	111	1	6	1	0	0	7	1		2		3		2		17
665	2018	81	0	2018-11-23	11	112	1	4	1	1	4	27	1		4		3		2	1	29
666	2018	83	0	2018-11-26	11	112	1	2	1	0	0	10	1		3	2			2	1	17
667	2018	90	1	2018-12-01	12	121	1	6	1	0	0	12	1		3				3	1	19
668	2018	43	1	2018-12-04	12	121	1	2	1	1	4	8	0	8	2		3		4		29
669	2018	51	0	2018-12-05	12	121	1	5	1	0	0	10	1		2	2	3				17
670	2018	21	0	2018-12-19	12	122	3	5	1	0	0	3	1				2	4	2	1	24
671	2018	46	0	2018-12-21	12	122	1	5	1	1	15	25	1		4						16
672	2018	32	0	2018-12-24	12	122	2	11	2	1	2	10	1		5	2				1	21
673	2018	78	0	2018-12-25	12	122	1	6	1	0	0	22	1		4					1	17
674	2018	77	0	2018-12-26	12	122	1	6	1	1	17	17	1		6	2					75
675	2019	17	0	2019-01-16	1	12	1	2	1	1	20	51	1				3	4			25
676	2019	86	0	2019-01-18	1	12	1	6	1	0	0	5	1		3	3				1	19
677	2019	70	1	2019-01-20	1	12	1	5	1	0	0	13	1		4					1	17
678	2019	39	1	2019-01-23	1	12	2	4	1	1	6	33	1				3	4	2		29
679	2019	20	0	2019-01-23	1	12	1	2	1	1	5	15	1				3	3			22
680	2019	84	1	2019-01-24	1	12	1	6	1	0	0	2	0	2	5						25
681	2019	95	0	2019-01-31	1	12	1	6	1	0	0	10	0	10	5						25
682	2019	21	0	2019-02-04	2	21	1	3	1	1	7	31	1		4		3	2	3	1	34
683	2019	90	1	2019-02-09	2	21	1	5	1	0	0	2	0	2	5	1	3			1	35
684	2019	50	0	2019-02-17	2	22	1	3	1	0	0	8	1				4				20
685	2019	43	1	2019-02-20	2	22	1	2	1	1	12	44	1				3	4	3		34
686	2019	24	0	2019-02-27	2	22	1	2	1	1	8	21	1				3	4	2	1	29
687	2019	31	1	2019-02-28	2	22	2	11	2	1	3	12	1				4	3		1	26
688	2019	22	1	2019-03-03	3	31	1	5	1	0	0	33	1				4		4		32
689	2019	28	0	2019-03-11	3	31	1	2	1	1	2	32	1					2	4		20
690	2019	55	0	2019-03-13	3	31	1	9	1	1	4	15	1				3	2	3	1	22
691	2019	32	1	2019-03-24	3	32	1	9	1	1	3	9	1				3	3			18
692	2019	73	1	2019-03-24	3	32	1	4	1	0	0	6	1		3		3	2			22
693	2019	49	1	2019-03-25	3	32	3	5	1	0	0	17	1						4		16
694	2019	77	1	2019-03-25	3	32	1	4	1	0	0	2	1		2		3		2	1	17
695	2019	60	0	2019-03-30	3	32	1	5	1	1	2	18	1		5	1				1	27
696	2019	85	0	2019-04-05	4	41	1	5	1	1	7	48	1		3	2	3	2	2	1	22
697	2019	28	0	2019-04-06	4	41	1	3	1	0	0	1	1		3	2	2			1	17
698	2019	74	0	2019-04-07	4	41	1	1	1	1	22	32	1				2	4			20
699	2019	27	0	2019-04-08	4	41	1	9	1	1	3	11	1					2	4		21
700	2019	32	0	2019-04-09	4	41	1	9	1	1	3	10	1				5				25
701	2019	80	0	2019-04-12	4	41	1	4	1	1	6	47	1						4	2	20
702	2019	25	0	2019-04-14	4	41	2	9	1	0	0	8	1		5	2				1	30
703	2019	86	0	2019-04-17	4	42	1	6	1	0	0	17	1		3				3	1	19
704	2019	24	0	2019-04-19	4	42	1	3	1	0	0	7	1		5					1	26
705	2019	48	1	2019-04-24	4	42	1	2	1	0	0	9	1		3	1	2		2		17
706	2019	39	0	2019-04-30	4	42	1	9	1	1	16	23	1		4	3					25
707	2019	18	0	2019-05-05	5	51	1	1	1	1	3	3	1		1		3	2	2	1	17
708	2019	91	1	2019-05-06	5	51	9	5	1	0	0	2	0	2	4		4	2		1	36
709	2019	47	1	2019-05-07	5	51	1	5	1	0	0	9	1		4	2	2			1	24
710	2019	85	0	2019-05-13	5	51	1	6	1	0	0	2	1		5						25
711	2019	71	1	2019-05-16	5	52	1	4	1	0	0	3	1		3		2		2		17
712	2019	17	0	2019-05-18	5	52	1	7	1	0	0	5	1		4					1	17
713	2019	37	0	2019-05-22	5	52	1	4	1	1	7	28	1		4	2	2				24
714	2019	51	0	2019-05-24	5	52	3	1	1	1	14	14	1		2		3	4	3	1	41
715	2019	66	0	2019-05-25	5	52	1	5	1	0	0	5	1		4					1	17
716	2019	92	0	2019-05-27	5	52	1	5	1	0	0	10	0	10	3		3		2	2	22
717	2019	61	1	2019-05-28	5	52	1	4	1	0	0	15	1		2		2		4		24
718	2019	76	0	2019-06-01	6	61	1	5	1	0	0	17	1		3		3			1	19
719	2019	28	0	2019-06-02	6	61	1	1	1	1	1	22	1		2	1	3	2	4	2	29
720	2019	60	0	2019-06-06	6	61	1	3	1	1	2	3	0	3	4	3	4		2	1	41
721	2019	85	0	2019-06-06	6	61	1	6	1	0	0	8	1		4	1				1	18
722	2019	53	0	2019-06-07	6	61	1	2	1	1	6	28	1				3	2	5		33
723	2019	89	1	2019-06-14	6	61	1	6	1	0	0	5	0	5	5	2				1	30
724	2019	91	0	2019-06-16	6	62	1	6	1	0	0	20	1		4					1	17
725	2019	47	0	2019-06-17	6	62	1	5	1	0	0	6	1		2		3		2		17
726	2019	35	0	2019-06-17	6	62	1	2	1	1	4	24	1				2	3	3		22
727	2019	82	0	2019-06-19	6	62	1	6	1	0	0	2	1		4					1	17
728	2019	37	0	2019-06-20	6	62	1	4	1	0	0	27	1		3	2			2	1	17
729	2019	86	1	2019-06-20	6	62	1	6	1	1	2	15	1		5					1	26
730	2019	33	0	2019-06-21	6	62	2	11	2	1	2	41	1						4	1	17
731	2019	42	0	2019-06-24	6	62	1	5	1	0	0	11	1				3	3			18
732	2019	56	0	2019-06-25	6	62	1	2	1	1	2	4	0	4			3	4			29
733	2019	35	1	2019-06-26	6	62	3	5	1	1	3	43	1				2	4	2		24
734	2019	44	0	2019-06-26	6	62	1	2	1	1	7	24	1		2		4	3	2	1	29
735	2019	50	0	2019-06-27	6	62	3	5	1	1	8	8	1				2	2	4		24
736	2019	85	0	2019-06-27	6	62	2	9	1	1	12	29	1		5	1				1	27
737	2019	39	0	2019-06-30	6	62	1	7	1	0	0	1	1		3	3				1	19
738	2019	52	0	2019-07-01	7	71	1	3	1	0	0	15	1		3		3		2		22
739	2019	59	0	2019-07-06	7	71	1	3	1	0	0	12	1		3	1	3		2	1	22
740	2019	75	1	2019-07-10	7	71	1	6	1	1	3	6	1		3	3				1	19
741	2019	83	1	2019-07-11	7	71	1	6	1	0	0	13	1		4				3		25
742	2019	22	0	2019-07-12	7	71	1	1	1	0	0	22	1		3		3				18
743	2019	81	0	2019-07-12	7	71	1	5	1	0	0	3	1		4						16
744	2019	45	0	2019-07-12	7	71	1	2	1	0	0	12	1		2		3	3	2	1	22
745	2019	49	0	2019-07-13	7	71	3	5	1	1	21	33	1		3		3	2	3		27
746	2019	56	0	2019-07-13	7	71	1	5	1	1	5	5	0	5	5						25
747	2019	29	0	2019-07-16	7	72	1	2	1	1	6	14	1				2	2	4		24
748	2019	69	0	2019-07-18	7	72	1	5	1	1	4	12	1		5	1			1		27
749	2019	60	0	2019-07-19	7	72	1	5	1	1	3	15	1		3	1	4		2		29
750	2019	24	0	2019-07-21	7	72	1	3	1	1	8	20	1					4			16
751	2019	82	1	2019-07-24	7	72	1	5	1	0	0	22	1		1		4		4	1	33
752	2019	86	1	2019-07-27	7	72	1	6	1	0	0	19	1		4						16
753	2019	27	1	2019-07-29	7	72	1	4	1	1	8	36	1		5		2		2		33
754	2019	60	0	2019-07-29	7	72	1	6	1	0	0	9	1		4			2			20
755	2019	20	0	2019-08-03	8	81	1	2	1	0	0	20	1					5			25
756	2019	75	1	2019-08-03	8	81	1	6	1	1	6	19	1		5						25
757	2019	34	1	2019-08-09	8	81	1	3	1	0	0	19	1		3	2		2	3	1	22
758	2019	50	0	2019-08-15	8	81	1	3	1	1	9	10	1		6	2					75
759	2019	74	0	2019-08-23	8	82	1	5	1	1	9	9	0	9	4	2	2				24
760	2019	94	1	2019-08-24	8	82	1	6	1	0	0	13	1				3		3		18
761	2019	19	0	2019-08-29	8	82	1	2	1	0	0	7	1		4	2					20
762	2019	96	0	2019-08-31	8	82	1	6	1	0	0	2	0	2	4						17
763	2019	20	0	2019-09-01	9	91	1	7	1	1	3	12	1		4						16
764	2019	55	0	2019-09-09	9	91	1	2	1	0	0	6	1				4			1	17
765	2019	83	1	2019-09-12	9	91	1	4	1	0	0	1	0	0	5		4		5		66
766	2019	61	0	2019-09-14	9	91	1	3	1	1	3	3	0	3	5	2	2			1	33
767	2019	68	0	2019-09-15	9	91	1	2	1	0	0	3	1				3		3		18
768	2019	22	0	2019-09-15	9	91	1	2	1	0	0	4	1		4	3					25
769	2019	50	0	2019-09-17	9	92	1	5	1	0	0	21	1		3				3	1	19
770	2019	51	0	2019-09-18	9	92	1	2	1	1	2	20	1				5			1	26
771	2019	20	0	2019-09-27	9	92	1	2	1	1	3	8	1		3		3	2	2		22
772	2019	54	1	2019-10-04	10	101	1	5	1	1	19	33	1		5						25
773	2019	48	0	2019-10-06	10	101	1	6	1	1	3	4	0	4	5						25
774	2019	86	0	2019-10-09	10	101	1	6	1	0	0	6	0	6	5					1	26
775	2019	48	0	2019-10-11	10	101	1	3	1	0	0	14	1		3	2			2	1	17
776	2019	20	1	2019-10-15	10	101	2	11	2	1	7	9	1		3		3				19
777	2019	82	1	2019-10-15	10	101	1	6	1	0	0	1	1		5						26
778	2019	72	1	2019-10-15	10	101	1	6	1	0	0	6	1		3	2			3		17
779	2019	70	0	2019-10-19	10	102	1	6	1	0	0	13	0	13	4					1	17
780	2019	64	0	2019-10-20	10	102	1	5	1	1	8	39	1		5			2			25
781	2019	68	0	2019-10-26	10	102	1	3	1	1	6	14	1		1		4	4		1	33
782	2019	70	0	2019-10-26	10	102	1	3	1	0	0	17	1		2		3		2	1	17
783	2019	47	0	2019-10-26	10	102	9	6	1	0	0	4	1		4	1			2	1	21
784	2019	30	0	2019-10-28	10	102	1	2	1	0	0	17	1		2	2			3	1	17
785	2019	75	0	2019-11-08	11	111	1	6	1	0	0	25	1		5					1	26
786	2019	16	0	2019-11-08	11	111	1	4	1	1	1	1	0	0	5		4	2	3		50
787	2019	49	0	2019-11-15	11	111	1	3	1	0	0	12	1		3		3			1	19
788	2019	24	0	2019-11-20	11	112	1	3	1	0	0	14	1						4	1	26
789	2019	89	0	2019-11-20	11	112	1	6	1	1	2	4	0	4	5						25
790	2019	27	1	2019-11-22	11	112	1	4	1	0	0	12	1		4					1	17
791	2019	78	0	2019-11-25	11	112	1	5	1	1	24	25	1		5		2	3		1	38
792	2019	65	0	2019-11-26	11	112	3	10	2	1	2	2	0	2	5	3	3				43
793	2019	41	0	2019-11-30	11	112	1	4	1	1	4	20	1			2	3	2	3	1	22
794	2019	29	0	2019-12-02	12	121	3	5	1	1	16	28	1			3	4		2	1	29
795	2019	43	0	2019-12-03	12	121	1	2	1	1	7	11	1		4	3	3	2			34
796	2019	71	0	2019-12-04	12	121	1	6	1	0	0	38	1		5	1				1	27
797	2019	25	1	2019-12-06	12	121	1	1	1	0	0	1	1		3	3					18
798	2019	66	0	2019-12-11	12	121	1	4	1	0	0	14	1		1		4		3	1	26
799	2019	83	1	2019-12-12	12	121	1	5	1	0	0	14	1		3		3				18
800	2019	23	0	2019-12-13	12	121	1	2	1	1	3	11	1		1		2	4			21
801	2019	22	0	2019-12-14	12	121	1	5	1	1	3	5	1		3	2			2		17
802	2019	92	1	2019-12-15	12	121	1	6	1	0	0	1	0	0	3				4		25
803	2019	94	1	2019-12-16	12	122	1	6	1	0	0	19	1		3	2			2		17
804	2019	42	0	2019-12-18	12	122	3	8	1	1	2	13	1		3	2	3	2		1	22
805	2019	87	1	2019-12-22	12	122	1	6	1	0	0	3	1		4						16
806	2019	91	0	2019-12-23	12	122	1	6	1	0	0	8	0	8	4				2	1	21
807	2019	50	0	2019-12-27	12	122	1	9	1	0	0	6	1				2	2	3		17
808	2019	77	0	2019-12-27	12	122	1	6	1	0	0	15	1		4					1	17
809	2019	93	1	2019-12-27	12	122	1	5	1	0	0	1	0	0	5					1	26
810	2019	22	0	2019-12-29	12	122	3	10	2	1	4	5	1				3	4			25
811	2020	79.2658	0	2019-12-29	12	122	1	1	1	0	0	24	1		2		3		2		17
812	2019	86	1	2019-12-30	12	122	1	6	1	0	0	12	1					4	2		20
813	2019	35	0	2019-12-31	12	122	2	9	1	0	0	13	1		3	3				1	19
814	2020	92.4329	0	2020-01-01	1	11	1	6	1	0	0	10	0	10	4						16
815	2020	76.6329	1	2020-01-02	1	11	1	6	1	1	7	42	1				3		3		18
816	2020	72.6822	0	2020-01-03	1	11	1	6	1	0	0	15	1		5				2	1	30
817	2020	18.6685	0	2020-01-04	1	11	1	1	1	1	19	19	1		3		4	4	3		41
818	2020	90.2438	1	2020-01-06	1	11	1	6	1	0	0	15	1		4				1	1	18
819	2020	61.0137	0	2020-01-09	1	11	1	4	1	0	0	15	1		5	3			2	1	38
820	2020	31.5918	0	2020-01-11	1	11	2	9	1	0	0	17	1						2	1	30
821	2020	67.9973	1	2020-01-13	1	11	1	6	1	0	0	7	1		4					1	17
822	2020	44.6274	0	2020-01-19	1	12	1	5	1	1	2	3	1		5					1	26
823	2020	66.3178	0	2020-01-22	1	12	1	6	1	0	0	7	1		4						16
824	2020	85.063	0	2020-01-23	1	12	1	6	1	0	0	2	1		4	2					20
825	2020	30.6685	0	2020-01-25	1	12	1	5	1	1	17	35	1		5	1	2				30
826	2020	83.0521	1	2020-01-27	1	12	1	6	1	1	3	3	0	3	5					1	26
827	2020	48.6658	0	2020-01-28	1	12	1	3	1	0	0	5	1		4					1	17
828	2020	21.5918	1	2020-01-30	1	12	1	1	1	1	8	40	1				5	4			41
829	2020	80.4877	0	2020-01-31	1	12	1	4	1	0	0	11	1		3	3				1	19
830	2020	69.9233	1	2020-01-31	1	12	1	5	1	1	43	43	1		5						25
831	2020	18.5589	0	2020-02-05	2	21	3	5	1	0	0	4	1				2	2	4	1	24
832	2020	81.2247	0	2020-02-12	2	21	1	5	1	0	0	8	1		2		3		2		17
833	2020	16.8027	0	2020-02-17	2	22	3	5	1	0	0	1	0	1	4		3				25
834	2020	90.2027	1	2020-02-22	2	22	1	4	1	0	0	15	1				4		3	1	26
835	2020	27.7836	0	2020-02-22	2	22	3	5	1	1	1	3	0	3	2		2	3			17
836	2020	17.5068	1	2020-02-22	2	22	1	51	1	0	0	10	1		1		5		2	1	30
837	2020	20.1726	0	2020-02-23	2	22	1	5	1	0	0	2	1		3		4			1	26
838	2020	57.411	0	2020-03-03	3	31	1	6	1	0	0	9	1		4	2				1	21
839	2020	24.4164	0	2020-03-04	3	31	1	5	1	1	3	18	1		4		4		2		36
840	2020	50.0658	0	2020-03-04	3	31	1	5	1	1	3	20	1		2		3	1	3		22
841	2020	56.3534	0	2020-03-11	3	31	2	11	2	1	5	15	1		2		2	4		1	24
842	2020	75.1534	0	2020-03-14	3	31	1	6	1	0	0	8	1		4	1					17
843	2020	52.1151	1	2020-03-18	3	32	2	11	2	1	5	15	1				3	3	1	1	19
844	2020	71.4164	0	2020-03-20	3	32	1	6	1	0	0	4	1		4						16
845	2020	40.4877	0	2020-03-27	3	32	1	2	1	0	0	11	1		2		3		2		17
846	2020	85.2822	0	2020-03-28	3	32	1	6	1	0	0	6	1		4	1			1		18
847	2020	18.9288	0	2020-04-06	4	41	1	3	1	0	0	9	1		3		3			1	19
848	2020	28.7616	0	2020-04-10	4	41	1	5	1	0	0	3	1		4						16
849	2020	81.6493	0	2020-04-12	4	41	1	3	1	0	0	6	1		2		3		2	1	17
850	2020	41.8959	1	2020-04-19	4	42	1	3	1	0	0	4	1		3		3		2	1	22
851	2020	44.1041	0	2020-04-23	4	42	1	2	1	0	0	13	1					2	3	2	17
852	2020	72.6192	1	2020-05-01	5	51	1	6	1	0	0	10	1		4						16
853	2020	86.9151	0	2020-05-05	5	51	1	6	1	0	0	4	1		3					1	17
854	2020	63.1562	0	2020-05-06	5	51	1	5	1	1	7	14	1		4		3	1	4	1	41
855	2020	58.189	0	2020-05-07	5	51	1	3	1	1	11	27	1		5		2		2	1	33
856	2020	70.3973	0	2020-05-12	5	51	1	4	1	0	0	17	1		5					1	26
857	2020	35.0411	0	2020-05-15	5	51	2	9	1	0	0	11	1		4					1	17
858	2020	57.8959	0	2020-05-18	5	52	1	2	1	0	0	15	1				4			1	17
859	2020	37.7918	0	2020-05-19	5	52	1	2	1	0	0	4	1			2		2	3	1	17
860	2020	63.5288	0	2020-05-19	5	52	1	2	1	0	0	14	1					2	4		20
861	2020	19.9589	0	2020-05-20	5	52	1	2	1	0	0	6	1				3		3	1	19
862	2020	16.0356	0	2020-05-23	5	52	2	11	2	0	0	3	1				5		2		29
863	2020	49.5753	1	2020-05-23	5	52	1	3	1	0	0	12	1		3		5				34
864	2020	44.8055	0	2020-05-23	5	52	1	5	1	0	0	3	1		4					1	17
865	2020	86.7699	0	2020-05-29	5	52	1	3	1	1	2	2	0	2	4						16
866	2020	75.474	0	2020-05-29	5	52	1	6	1	0	0	2	1		4					1	17
867	2020	20.2164	0	2020-05-31	5	52	1	2	1	0	0	1	0	1	5	4	3	4		1	57
868	2020	91.5726	1	2020-06-03	6	61	1	6	1	0	0	17	1		4					1	17
869	2020	82.5836	1	2020-06-04	6	61	1	6	1	1	3	31	0	31	5				2	1	30
870	2020	28.5726	1	2020-06-05	6	61	1	3	1	1	3	14	1		5		2		4	1	45
871	2020	26.9753	1	2020-06-05	6	61	1	9	1	0	0	4	1		4					1	17
872	2020	57.4411	0	2020-06-07	6	61	1	6	1	0	0	27	1		5					1	26
873	2020	93.2493	1	2020-06-09	6	61	1	6	1	0	0	6	0	6	5						25
874	2020	54.8904	0	2020-06-11	6	61	1	5	1	0	0	9	1		2		3	3		1	22
875	2020	61.4767	0	2020-06-14	6	61	1	3	1	0	0	3	1		4	2				1	21
876	2020	60.7068	0	2020-06-16	6	62	1	2	1	1	7	21	1		2		3	3	4		34
877	2020	58.9589	0	2020-06-28	6	62	1	2	1	0	0	32	1		2		3		3	1	22
878	2020	22.2055	0	2020-07-02	7	71	1	2	1	1	7	15	1			3	4	2	4		41
879	2020	95.1973	0	2020-07-02	7	71	1	6	1	0	0	2	1		4	1				1	18
880	2020	26.1205	0	2020-07-03	7	71	1	2	1	1	7	13	1		5	2				1	30
881	2020	31.3863	0	2020-07-04	7	71	1	2	1	1	5	11	1		5	2			2		33
882	2020	54.3288	0	2020-07-06	7	71	1	2	1	0	0	9	1		2	3			2	1	17
883	2020	71.7288	0	2020-07-06	7	71	1	5	1	1	3	3	0	3	5	2	5	2	2	1	54
884	2020	28.9836	0	2020-07-07	7	71	1	2	1	1	16	30	1		5	2	3	2	3	2	43
885	2020	21.6438	1	2020-07-13	7	71	1	6	1	0	0	9	1		5					1	26
886	2020	60.7178	0	2020-07-18	7	72	1	2	1	0	0	20	1		2		3		2	1	17
887	2020	84.5836	1	2020-07-21	7	72	1	5	1	0	0	15	1		3		3		2		22
888	2020	16.8712	0	2020-07-26	7	72	2	11	2	0	0	1	1				4			1	17
889	2020	88.7342	1	2020-08-02	8	81	1	6	1	0	0	10	1		4					1	17
890	2020	65.2027	1	2020-08-04	8	81	1	2	1	1	3	14	1		5	3			1	1	35
891	2020	25.737	0	2020-08-07	8	81	1	12	1	1	11	12	1		5						25
892	2020	85.2822	0	2020-08-09	8	81	1	6	1	0	0	22	0	22	4					1	17
893	2020	30.9315	0	2020-08-14	8	81	1	2	1	1	4	11	1		4					1	17
894	2020	76.189	1	2020-08-15	8	81	1	5	1	0	0	6	1		4	1	3		2		29
895	2020	29.0329	1	2020-08-15	8	81	1	5	1	0	0	5	1		3		3				18
896	2020	49	0	2020-08-20	8	82	1	2	1	0	0	7	1					4			16
897	2020	77.6411	0	2020-08-20	8	82	1	2	1	1	11	42	1		2		4		2	1	24
898	2020	90.126	1	2020-08-20	8	82	1	6	1	0	0	1	0	1	5	2				1	30
899	2020	31.5562	1	2020-08-21	8	82	1	3	1	1	18	26	1		5					1	26
900	2020	47.2877	1	2020-08-23	8	82	1	5	1	0	0	3	1		4						16
901	2020	71.3781	0	2020-08-24	8	82	1	2	1	0	0	30	1				4	2	2	1	24
902	2020	87.9671	0	2020-08-25	8	82	1	1	1	1	9	14	1				4		1	1	18
903	2020	72.1507	0	2020-08-26	8	82	1	3	1	1	19	26	0	26			3	2	3		22
904	2020	53.926	0	2020-08-28	8	82	1	2	1	1	9	22	1		4		4	4	2		48
905	2020	38.7753	0	2020-08-28	8	82	1	5	1	0	0	4	1		4					1	17
906	2020	22.4329	0	2020-08-29	8	82	2	9	1	0	0	1	1		5	1	1		2		30
907	2020	38	0	2020-08-31	8	82	2	11	2	1	3	16	1					4	2	1	21
908	2020	86.5973	0	2020-08-31	8	82	1	5	1	0	0	9	1		4					1	17
909	2020	91.4027	1	2020-08-31	8	82	1	6	1	0	0	2	1		5					1	26
910	2020	40.9068	0	2020-09-08	9	91	1	2	1	0	0	6	1		4	3	2			1	29
911	2020	28.0274	0	2020-09-14	9	91	3	5	1	1	31	85	1		5	2	5	3	5		75
912	2020	78.6877	0	2020-09-22	9	92	1	6	1	0	0	9	1		3				3	1	19
913	2020	68.3699	0	2020-09-23	9	92	1	6	1	0	0	9	1		5					1	26
914	2020	27.9014	0	2020-09-24	9	92	1	1	1	0	0	8	1		3		2		2	1	17
915	2020	33.4164	0	2020-09-26	9	92	1	4	1	1	2	17	1		1	2	2		2	1	17
916	2020	44.0055	1	2020-09-28	9	92	3	5	1	1	2	50	1				2	1	4	1	21
917	2020	25.811	0	2020-09-28	9	92	9	999	9	0	0	21	1		3		3	2	2	1	22
918	2020	59.8411	0	2020-10-08	10	101	1	2	1	1	19	29	0	29			4		2	1	21
919	2020	22.5452	0	2020-10-10	10	101	1	1	1	0	0	8	1				3	4	2	1	29
920	2020	73.4767	1	2020-10-13	10	101	1	6	1	0	0	2	1		5	1	3		2	1	38
921	2020	62.7068	0	2020-10-17	10	102	1	2	1	0	0	4	1		2		3		2	1	17
922	2020	18.7041	0	2020-10-19	10	102	1	2	1	1	9	32	1		4	1					17
923	2020	42.1671	0	2020-10-19	10	102	1	6	1	0	0	8	1		5						25
924	2020	56.811	0	2020-10-20	10	102	1	6	1	0	0	9	1		5					1	26
925	2020	43.5233	0	2020-10-24	10	102	1	6	1	1	2	4	1		5					1	26
926	2020	30.6849	0	2020-10-26	10	102	1	1	1	1	3	9	1		5	2	4	2		1	45
927	2020	41.6795	1	2020-10-27	10	102	1	4	1	0	0	45	1		3	2	1	2	4	1	29
928	2020	94.3014	0	2020-10-28	10	102	1	6	1	0	0	21	1		4					1	17
929	2020	84.3041	0	2020-10-29	10	102	1	6	1	0	0	3	1		4						16
930	2020	35.5123	0	2020-10-30	10	102	1	2	1	0	0	11	1		4					1	17
931	2020	35.011	1	2020-11-09	11	111	1	2	1	0	0	3	1		3	2			2	1	17
932	2020	18.6548	1	2020-11-09	11	111	1	5	1	0	0	4	1		2			1	4		21
933	2020	82.8877	1	2020-11-12	11	111	1	6	1	0	0	2	1		4					1	17
934	2020	59.1808	0	2020-11-21	11	112	1	3	1	0	0	6	1		2	2	4		2	1	24
935	2020	62.6438	0	2020-11-22	11	112	1	5	1	0	0	11	1				3		2	2	17
936	2020	83.0603	1	2020-11-30	11	112	1	5	1	0	0	21	1		2		4	2			24
937	2020	53.7397	0	2020-12-07	12	121	2	6	1	1	31	38	0	38	5						25
938	2020	50.7671	1	2020-12-10	12	121	1	2	1	0	0	8	1			2	3		2		17
939	2020	19.9699	0	2020-12-14	12	121	1	3	1	0	0	8	1					4		1	17
940	2020	57.1178	1	2020-12-19	12	122	1	4	1	0	0	13	1		3				3	2	22
941	2020	65.2712	1	2020-12-23	12	122	1	4	1	0	0	16	1		4	2			2	1	24

## Sheet: Dictionnaire
	Nom de la variable	Description de la variable	Codage numérique
1	ID	Identifiant des patients
2	Year	Année de l'accident
3	Age	Age lors de l'accident (en années)
4	Gender	Sexe	0=homme; 1=femme
5	Accident_date	Date de l'accident
6	Accident_date_monthly_coded	Codage mensuel de la date d'accident	1=janvier; 2=février; 3=mars; 4=avril; 5=mai; 6=juin; 7=juillet; 8=août; 9=septembre; 10=octobre; 11=novembre; 12=décembre
7	Accident_date_bi-monthly_coded	Codage bi-mensuel de la date d'accident	11=1-15 janvier; 12=16-fin janvier; 21=1-15 février; 22=16-fin février; 31=1-15 mars; 32=16-fin mars; 41=1-15 avril; 42=16-fin avril; 51=1-15 mai; 52=16-fin mai; 61=1-15 juin; 62=16-fin juin; 71=1-15 juillet; 72=16-fin juillet; 81=1-15 août; 82=16-fin août; 91=1-15 septembre; 92=16-fin septembre; 101=1-15 octobre; 102=16-fin octobre; 111=1-15 novembre; 112=16-fin novembre; 121=1-15 décembre; 122=…
8	Trauma_cause	Cause de l'accident	1=accident; 2=agression; 3=auto-agression; 9=inconnu
9	Trauma_mechanism	Mécanisme de l'accident	1=AVP voiture; 2=AVP moto; 3=AVP vélo; 4=AVP piéton; 5=chute>hauteur; 51=chute à ski; 6=chute de sa hauteur; 8=AVP autre (train, bateau); 9=struck by; 10=arme à feu; 11=arme blanche; 12=autres; 999=inconnu
10	Trauma_type	Type de traumatisme	1=non-pénétrant; 2=pénétrant
11	ICU	Séjour aux soins intensifs	0=non; 1= oui
12	ICU_stay	Durée de séjour aux soins intensifs (en jours)
13	Hosp_length	Durée totale d'hospitalisation, sans rééducation (en jours)
14	Survivor	Survivant	0=non; 1= oui
15	Δ_day_to_death	Délai entre admission et décès (en jours)
16	Highest_AIS_Head_&_Neck	Score AIS maximal Tête et Cou
17	Highest_AIS_Face	Score AIS maximal Face
18	Highest_AIS_Chest	Score AIS maximal Thorax
19	Highest_AIS_Abdomen	Score AIS maximal Abdomen
20	Highest_AIS_Extremities_&_Pelvic_Girdle	Score AIS maximal Extrémités et Ceinture Pelvienne
21	Highest_AIS_External	Score AIS maximal Externe
22	ISS	Score ISS
